# Supplementary material for: Mutations of Key Functional Residues in CRM1/XPO1 Differently Alter Its Intranuclear Localization and the Nuclear Export of Endogenous Cargos
Source: Biomolecules. 2024 Dec 10;14(12):1578. doi: 10.3390/biom14121578 (PMC11674046; doi:10.3390/biom14121578)
Supplement: Supplementary file 1 [file biomolecules-14-01578-s001.zip]

Archive with 7 entries (7 files):
- Omaetxebarria et al. Supplementary Figure S1.pdf
- Omaetxebarria et al. Supplementary Figure S2.pdf
- Omaetxebarria et al. Supplementary Figure S3.pdf
- Omaetxebarria et al. Supplementary Figure S4.pdf
- Omaetxebarria et al. Supplementary Figure S5.pdf
- Omaetxebarria et al. Supplementary Table S1.pdf
- Omaetxebarria et al. Supplementary Table S2.pdf
